# Supplementary material for: Genome-wide association study of partial resistance to sclerotinia stem rot of cultivated soybean based on the detached leaf method
Source: PLoS One. 2020 May 18;15(5):e0233366. doi: 10.1371/journal.pone.0233366 (PMC7233537; doi:10.1371/journal.pone.0233366)
Supplement: S1 Table — (XLSX) [file pone.0233366.s005.xlsx]

## Sheet: Sheet1
Table S1. List of 185 soybean accessions with phenotype values.
Name	Country	Latitude (°N)	Longitude (°W)	Diameter of lesions (cm)
				3d	4d	5d	6d	7d
4five-star	China	39.19	116.29	0.86	2.06	5.86	9.36	11.26
4tejia	China	43.35	126.29	0.83	2.28	2.47	2.93	3.03
4yellow	China	48.29	128.08	0.5	0.84	1.03	3.39	4.88
Aika166	Rumania	44.23	26.1	1.47	2.26	3.16	3.47	4.47
B1361	China	48.29	128.08	1.02	1.04	4.27	5.14	5.14
B1484	China	48.29	128.08	0.5	2.94	5.04	6.79	8.9
B1873	China	48.29	128.08	0.94	2.83	4.13	10.03	11.93
B4834	China	48.29	128.08	1.22	3.57	6.77	8.17	11.57
BD14	China	48.29	128.08	1.41	3.7	4.93	9.83	9.83
BD16	China	48.29	128.08	0.71	3.89	4.59	5.89	9.49
BF9	China	48.29	128.08	0.85	1.36	1.78	2.86	4.15
Big black	China	36.23	118.31	1.1	3.65	6.15	6.66	7.06
Bmoshi	China	43.35	126.29	1.33	5.35	8.05	12.75	14.65
Boige du	Germany	52.31	13.2	1.22	1.43	2.93	6.13	7.33
Cateye	China	37.34	100.3	0.79	3.37	7.77	12.8	15.96
Cdou1	China	37.34	84.79	1.02	3.18	4.14	6.42	9.01
Chamoshidou	China	43.35	126.29	1.38	2.63	5.93	8.03	9.23
Cse	China	43.35	126.29	0.94	1.16	1.41	4.21	7.91
Datenhei	China	39.19	116.29	1.22	3.31	4.77	5.78	6.89
DN L-13	Canada	43.4	79.25	1.43	3.14	4.15	5.45	7.04
DN07-909	China	48.29	128.08	1.33	2.5	3	6.8	10.7
DN1068	China	48.29	128.08	1.57	2.92	3.09	4.59	5.37
DN42	China	48.29	128.08	1.41	1.46	5.73	12.61	13.32
DN43	China	48.29	128.08	1.53	3.14	7.34	13.64	15.14
DN44	China	48.29	128.08	1.38	3.68	7.64	10.44	10.44
DN46	China	48.29	128.08	1.32	1.87	4.27	5.87	7.97
DN47	China	48.29	128.08	0.88	3.26	6.37	9.97	10.1
DN48	China	48.29	128.08	0.78	0.98	1.43	5.33	7.23
DN49	China	48.29	128.08	1.78	2.38	2.75	8.15	8.15
DN50	Canada	43.4	79.25	0.63	2.73	4.33	6.86	8.18
DN56	China	48.29	128.08	1.32	6.27	6.47	11.87	13.07
DN594	China	48.29	128.08	1.54	2.58	2.7	7.2	7.2
DN93046	China	48.29	128.08	1.12	4.86	6.56	10.46	13.56
Domaka Tolisa-A	Yugoslavia	46.3	14.3	0.5	1.74	2.07	8.57	10.1
Dongnong8004	China	48.29	128.08	0.85	2.89	3.29	9.49	11.59
Douludou	China	43.35	126.29	1.2	2.97	3.67	6.89	7.98
Dunajika	Russia	61.5	98	1.1	3.28	4.57	5.95	7.81
Early18	China	40.15	116.28	1.43	2.56	2.66	3.76	5.06
Fendiyellow	China	43.35	126.29	1.65	1.67	2.97	6.17	7.27
Fenshou6	China	48.29	128.08	1.53	1.62	5.32	10.22	12.82
FZmoshidou	China	48.29	128.08	1.13	4.82	6.12	7.82	10.22
Gonye04-141	China	43.35	126.29	0.5	0.77	1.27	1.93	2.02
H04-1824	China	48.29	128.08	1.48	3.39	6.45	9.15	9.15
H05-31	China	48.29	128.08	1.14	1.29	4.82	7.27	8.1
H05-991	China	48.29	128.08	1.41	2.23	3.83	6.13	7.33
Hangbaodou	China	40.85	122	1.04	4.37	5.07	9.27	11.77
Harvest10	China	48.29	128.08	0.5	0.54	5.34	13.21	13.41
HD5	China	39.19	116.29	0.78	3.83	7.93	11.53	12.63
Heersong2	Ukraine	50.28	30.29	1.43	3.42	4.01	8.61	8.61
Heilongjiang41	China	48.29	128.08	0.84	3.15	3.47	4.49	6.51
Heimodou	China	43.35	126.29	0.71	1	1.28	4.11	8.01
Heinong33	China	48.29	128.08	0.79	4.15	8.35	10.97	12.97
HF11	China	48.29	128.08	1.14	3.32	4.42	6.41	8.11
HF25	China	48.29	128.08	1.32	3.52	5.99	9.73	10
HF29	China	48.29	128.08	1.18	3	3.63	6.5	10.05
HF35	China	48.29	128.08	0.79	3.14	4.54	7.94	9.84
HF37	China	48.29	128.08	1.41	2.5	5.09	8.41	9.62
HF45	China	48.29	128.08	0.7	2.04	4.24	7.33	9.2
HF47	China	48.29	128.08	0.84	3.22	5.85	8.04	10.58
HF52	China	48.29	128.08	0.84	2.08	3.83	4.04	6.1
HF55	China	48.29	128.08	1.1	3.92	5.32	7.22	10.82
HH18	China	48.29	128.08	1.43	2.23	3.93	10.23	11.73
HH45	China	48.29	128.08	1.43	4.39	6.89	9.69	11.29
HH48	China	48.29	128.08	1.01	1.11	4.41	9.81	12.41
HJ04-528	China	44.49	111.7	1.43	4.86	10.16	11.66	13.76
HJ423	China	44.49	111.7	0.5	0.56	1.04	3.13	5.05
HN37	China	48.29	128.08	2.37	6.52	6.96	13.46	13.46
HN44	China	48.29	128.08	1.5	1.86	2.56	5.46	6.76
HN48	China	48.29	128.08	0.75	3.24	3.75	8.04	8.77
HN51	China	48.29	128.08	1.22	1.97	6.47	13.07	13.07
HN55	China	48.29	128.08	0.77	0.88	1.25	3.01	3.01
Huajian1	China	48.29	128.08	1.54	1.95	5.85	10.35	13.85
Huajian2	China	48.29	128.08	1.32	3.83	5.1	11.7	12.9
HuaJiang4403	China	48.29	128.08	1.58	4.03	7.59	10.86	10.86
HuJiao4403	China	48.29	128.08	0.57	0.86	1.31	2.37	4.01
HX446	China	39.19	116.29	0.78	2.87	6.41	11.71	11.71
HYoutai	China	43.35	126.29	1.53	5.17	10.27	16.67	17.67
J06B7	China	39.19	116.29	0.7	3.54	5.34	5.69	7.48
J100	China	43.35	126.29	1.18	3.3	5.95	8.53	8.53
J89	China	43.35	126.29	0.82	0.98	6.58	7.76	7.76
Jcha	China	43.35	126.29	1.42	6.14	8.44	15.04	15.04
JD12	China	39.19	116.29	1.48	4.62	6.82	13.02	13.02
JD17	China	39.19	116.29	1.26	3.89	6.84	8.64	8.64
JD33	China	40.85	122	1.33	3.29	4.17	10.09	13.49
JD9	China	39.19	116.29	1.1	1.22	1.39	2.57	2.57
Jin13	China	39.19	116.29	1.22	1.36	3.76	5.06	6.26
Jishanpu	China	48.29	128.08	0.5	2.18	6.88	8.58	9.41
Jiyuan1	China	43.35	126.29	1.21	3.13	6.9	8.07	8.07
JL30	China	43.35	126.29	0.7	3.8	5.31	11.13	12.92
JL47	China	43.35	126.29	0.5	2.92	3.77	6.76	10.01
JN20	China	43.35	126.29	1.41	3.14	6.24	11.94	14.74
JN21	China	43.35	126.29	0.75	0.92	3.75	5.96	5.96
Jshanmoshi	China	43.35	126.29	1.26	2.13	3.23	5.03	6.93
JZ4-1	China	40.85	122	0.5	3.68	4.59	6.95	9.1
K04-8579	China	48.29	128.08	1.45	3.51	4.41	8.69	11.68
K29	China	48.29	128.08	1.41	3.97	6.52	7.92	11.02
K30	China	48.29	128.08	1.13	2.8	6.2	8.4	10.5
K4seed	China	48.29	128.08	1.68	2.59	4.99	9.49	12.39
KB1	China	48.29	128.08	1.32	3.16	5.26	7.86	9.46
Ken14	China	48.29	128.08	1.5	4.07	4.27	5.97	8.57
Ken15	China	48.29	128.08	0.94	1.85	6.05	8.95	10.45
Ken18	China	48.29	128.08	1.5	5	7.4	9.3	11.5
Ken22	China	48.29	128.08	1.04	4.67	7.27	11.37	15.17
KJ23	China	48.29	128.08	1.44	3.11	6.84	9.34	9.34
KX3	China	40.15	116.28	1.5	4.11	8.61	11.71	14.91
L-21	America	41.83	92.91	1.14	2.31	5.51	10.11	12.31
L-28	Canada	43.4	79.25	0.5	3.29	4.65	9.08	10.15
L-5	Canada	43.4	79.25	1.45	4.48	6.68	9.46	11.82
L-57	America	41.83	92.91	1.02	3.12	5.27	7.64	7.64
L-59Peking	America	41.83	92.91	0.86	1.58	2.28	6.48	8.88
L-79	Canada	43.4	79.25	1.22	3.12	7.72	8.92	11.32
L98072	China	40.85	122	1.33	2.59	4.16	4.23	7.89
LD23	China	40.85	122	0.85	3.46	5.76	10.11	10.11
LD3	China	40.85	122	0.84	3.84	8.14	10.94	13.34
LN2	China	40.85	122	1.21	4.14	5.15	6.64	8.2
LongX1	China	48.29	128.08	0.5	3.11	4.81	10.57	11.9
Lonqan	China	48.29	128.08	1.43	4.09	6.29	9.99	11.69
LP03-11	China	48.29	128.08	0.86	3.47	5.68	10.58	14.48
LX1	China	40.85	122	0.85	3.72	7.63	9.75	9.75
MD14	China	44.49	111.7	1.02	4.06	4.45	7.26	10.01
MD21	China	44.49	111.7	1.12	4.52	5.72	9.02	12.32
MD9	China	44.49	111.7	1.12	2.05	3.15	9.55	12.15
Meng19	China	44.49	111.7	1.32	2.28	3.98	9.88	13.28
MF1	China	48.29	128.08	0.7	2.92	4.72	4.86	5.08
NF11	China	48.29	128.08	0.83	2.85	5.12	7.31	7.31
NF15	China	48.29	128.08	0.5	3.47	4.68	7.28	7.58
Nova	Italy	41.54	12.3	1.04	3.98	4.28	8.18	9.48
Qian black	China	48.29	128.08	0.85	3.27	4.87	7.67	11.37
S02-339	China	48.29	128.08	0.94	3.96	8.22	11.12	13.66
S03-3046	China	48.29	128.08	0.91	1.16	3.26	10.93	12.52
S03-3952	China	48.29	128.08	1.22	1.31	1.71	5.81	8.71
S04-5804	China	48.29	128.08	1.18	4.55	8	8.95	10.35
S04-6018	China	48.29	128.08	0.78	3.36	5.26	8.86	9.96
S05-7304	China	48.29	128.08	1.09	4.38	5.1	10.3	10.3
S28	China	48.29	128.08	1.04	3.81	5.89	7.79	10.19
S29	China	48.29	128.08	1.32	2.26	4.16	8.96	12.46
S30	China	48.29	128.08	1.42	2.55	7.15	11.85	14.15
Sixty days	China	40.85	122	0.94	1.78	4.41	4.83	5.54
Small Moshi	China	48.29	128.08	1.36	2.51	5.71	9.01	9.01
SN1	China	48.29	128.08	1.63	4.12	4.62	7.22	9.72
SN10	China	48.29	128.08	1.49	4.42	6.2	8.72	10.28
SN14	China	48.29	128.08	1.39	4.13	5.12	8.41	9.98
SN25	China	48.29	128.08	0.86	2.58	3.64	4.37	6.05
SN8	China	48.29	128.08	1.55	3.42	8.05	11.51	11.51
Stone	China	39.19	116.29	1.14	3.67	5.39	5.82	6.15
Sui20	China	48.29	128.08	0.5	2.8	7.5	14.44	15.64
Suinong4	China	48.29	128.08	1.6	3.71	6.57	8.77	8.77
TD50	China	40.85	122	0.82	3.66	5.38	9.72	9.8
TD51	China	40.85	122	1.48	2.86	6.1	10.36	10.36
TD52	China	40.85	122	1	4.02	7.42	8.72	11.52
TD54	China	40.85	122	1.22	1.28	2.46	5.6	8.9
TD58	China	40.85	122	1.53	1.85	4.55	10.45	13.55
Tejia	China	40.85	122	1.68	3.85	4.25	6.55	9.35
TF8	China	40.85	122	1.4	5.39	8.22	8.69	9.92
Tiefeng31	China	40.85	122	0.57	3.1	5.13	7.97	10.52
TN13	China	43.35	126.29	1.26	4.26	4.92	5.21	6.73
V111-4	China	43.35	126.29	0.7	3.73	6.01	10.03	10.03
Xian2	China	48.29	128.08	1.39	3.16	8.06	12.16	12.16
Xian3	China	48.29	128.08	0.5	1.63	1.83	3.93	6.73
Yanbojin	China	48.29	128.08	1.63	2.03	6.83	12.13	12.13
Yapiche	China	48.29	128.08	0.7	3.87	4.1	6.22	8.11
Z03-5179	China	40.15	116.28	1.12	4.83	7.73	8.83	12.33
Z03-5334	China	40.15	116.28	1.5	4.34	5.32	10.12	11.15
Z03-5355	China	40.15	116.28	2.21	3.27	5.37	11.47	14.67
Z03-5363	China	40.15	116.28	0.94	2.17	4.97	8.67	9.77
Z03-5373	China	40.15	116.28	1.45	3.9	8.26	9.72	10.13
Z05-15	China	40.15	116.28	1.22	1.98	5.38	8.58	10.38
Z10	China	40.15	116.28	1.1	3.21	6.78	13.06	15.26
Z13	China	40.15	116.28	1.39	1.83	5.33	7.13	9.03
Z20	China	40.15	116.28	1.1	3.3	4.4	7.6	9.4
Z30	China	40.15	116.28	1.53	1.86	4.26	9.86	12.76
Z37	China	40.15	116.28	1.57	4.07	4.37	10.07	11.27
Z6	China	40.15	116.28	1.41	3.73	6.48	9.14	9.22
Z8	China	40.15	116.28	0.86	2.25	4.75	8.65	12.45
Z95-5388	China	40.15	116.28	0.92	0.93	4.43	11.03	14.43
ZD27	China	40.15	116.28	1.01	3.15	5.94	9.55	11.25
ZD32	China	40.15	116.28	1.33	3.81	5.61	7.01	8.11
ZD33	China	40.15	116.28	1.56	1.77	3.07	6.57	9.47
ZD35	China	40.15	116.28	0.82	1.92	3.58	4.75	5.75
Zhong24	China	40.15	116.28	1.22	2.29	3.19	5.09	8.29
Zhonghuang35	China	40.15	116.28	1.14	4.19	4.79	7.89	9.49
ZT1	China	40.15	116.28	1.56	2.53	2.93	6.23	8.33
ZZ00-683	China	40.15	116.28	0.85	2.66	4.56	7.16	9.56
ZZJ4032	China	40.15	116.28	1.68	4.76	10.36	14.76	16.86
ZZJ4133	China	40.15	116.28	0.57	3.13	3.5	6.01	7.94
