# Supplementary material for: Genome-wide association study of partial resistance to sclerotinia stem rot of cultivated soybean based on the detached leaf method
Source: PLoS One. 2020 May 18;15(5):e0233366. doi: 10.1371/journal.pone.0233366 (PMC7233537; doi:10.1371/journal.pone.0233366)
Supplement: S2 Table — (XLSX) [file pone.0233366.s006.xlsx]

## Sheet: Sheet1
Table S2. Candidate genes in the 200kb flanking region of peak SNPs detected by CMLM.
Peak SNP	Chromosome	Physical position (bp)	Gene	Distance to SNP(Kbp)	Functional annotation
Gm01:28271068	1	28271068	Glyma.01G093100	91.86	Protein kinase superfamily protein
			Glyma.01G093200	13.683	Metal-dependent phosphohydrolase
			Glyma.01G093300	19.636	ortholog of human splicing factor SC35
			Glyma.01G093400	47.839	basic helix-loop-helix (bHLH) DNA-binding superfamily protein
			Glyma.01G093500	59.659	Major facilitator superfamily protein
Gm03:27991148	3	27991148	Glyma.03G094400	84.803	cytochrome oxidase
			Glyma.03G094600	65.097	BED zinc finger ;hAT family dimerisation domain
			Glyma.03G094700	36.779	cytokinin response factor 4
			Glyma.03G094900	22.152	RPA70-kDa subunit B
			Glyma.03G095100	29.885	PIF1 helicase
			Glyma.03G095300	94.982	Secretory carrier membrane protein (SCAMP) family protein
Gm05:14834789	5	14834789	Glyma.05G084200	6.487	P-loop containing nucleoside triphosphate hydrolases superfamily protein
Gm06:39027181	6	39027181	Glyma.06G238400	64.431	Serine/threonine-protein kinase WNK (With No Lysine)-related
			Glyma.06G238500	12.474	cytochrome P450, family 72, subfamily A, polypeptide 15
			Glyma.06G238700	12.474	phytosylfokine-alpha receptor 2
			Glyma.06G238800	0.021	RAB GTPase homolog A5E
			Glyma.06G238900	80.337	3-hydroxyacyl-CoA dehydrogenase family protein
Gm12:7079865	12	7079865	Glyma.12G086300	89.479	tRNAisopentenyltransferase 2
			Glyma.12G086400	86.341	FAR1-related sequence 7
			Glyma.12G086500	80.501	Family of unknown function (DUF662)
			Glyma.12G086600	76.49	cytochrome-c oxidases;electron carriers
			Glyma.12G086700	63.96	histone deacetylase 9
			Glyma.12G086800	60.076	protein tyrosine phosphatases;protein tyrosine phosphatases
			Glyma.12G086900	52.305	Protein kinase superfamily protein
			Glyma.12G087000	24.212	DNA polymerase epsilon catalytic subunit
			Glyma.12G087100	18.086	MAR binding filament-like protein 1
			Glyma.12G087200	11.816	cytochrome P450, family 94, subfamily C, polypeptide 1
			Glyma.12G087300	31.199	TCP-1/cpn60 chaperonin family protein
			Glyma.12G087400	45.294	Jojoba acyl CoA reductase-related male sterility protein
			Glyma.12G087500	73.378	Subtilase family protein
			Glyma.12G087600	79.112	Subtilisin-like serine endopeptidase family protein
			Glyma.12G087700	84.837	AAA-type ATPase family protein
			Glyma.12G087800	96.291	S-adenosyl-L-methionine-dependent methyltransferases superfamily protein
Gm12:36426007	12	36426007	Glyma.12G202700	95.102	epidermal patterning factor 1
			Glyma.12G202900	91.648	Late embryogenesis abundant (LEA) hydroxyproline-rich glycoprotein family
			Glyma.12G203000	82.139	Regulator of Vps4 activity in the MVB pathway protein
			Glyma.12G203100	69.769	Integrase-type DNA-binding superfamily protein
			Glyma.12G203200	56.712	Major facilitator superfamily protein
			Glyma.12G203300	48.307	pre-mRNA splicing factor-related
			Glyma.12G203400	52.504	alpha/beta-Hydrolases superfamily protein
			Glyma.12G203500	37.537	Clathrin light chain protein
			Glyma.12G203600	31.76	expansin B3
			Glyma.12G203800	6.959	Tetratricopeptide repeat (TPR)-like superfamily protein
			Glyma.12G203900	0.523	RING membrane-anchor 1
			Glyma.12G204000	2.551	DTW domain-containing protein
			Glyma.12G204200	23.892	Bifunctional inhibitor/lipid-transfer protein/seed storage 2S albumin superfamily protein
			Glyma.12G204300	34.008	Protein of unknown function (DUF1421)
			Glyma.12G204400	47.415	two-pore channel 1
			Glyma.12G204700	79.239	Glycosyl hydrolase superfamily protein
Gm18:949979	18	949979	Glyma.18G012200	89.501	Pectate lyase family protein
			Glyma.18G012300	79.361	Pectate lyase family protein
			Glyma.18G012400	74.907	TCP-1/cpn60 chaperonin family protein
			Glyma.18G012500	62.513	OSBP(oxysterol binding protein)-related protein 1D
			Glyma.18G012600	51.829	terminal EAR1-like 1
			Glyma.18G012700	42.143	P-glycoprotein 18
			Glyma.18G012900	32.303	Cellulase (glycosyl hydrolase family 5) protein
			Glyma.18G013000	28.369	embryo defective 1745
			Glyma.18G013100	23.371	Copine (Calcium-dependent phospholipid-binding protein) family
			Glyma.18G013200	16.91	mitogen-activated protein kinase phosphatase 1
			Glyma.18G013300	10.484	sphere organelles protein-related
			Glyma.18G013400	0.345	O-fucosyltransferase family protein
			Glyma.18G013500	1.812	Melibiase family protein
			Glyma.18G013600	6.429	sulfur E2
			Glyma.18G013700	12.724	Protein of unknown function (DUF707)
			Glyma.18G013800	19.941	RING/U-box superfamily protein
			Glyma.18G014100	32.04	beta-1,4-N-acetylglucosaminyltransferase family protein
			Glyma.18G014200	43.056	ENTH/ANTH/VHS superfamily protein
			Glyma.18G014300	53.434	Protein of unknown function, DUF617
			Glyma.18G014500	63.863	RING/U-box superfamily protein
			Glyma.18G014600	67.4	RING/U-box superfamily protein
			Glyma.18G014800	72.766	helicase domain-containing protein / IBR domain-containing protein / zinc finger protein-related
