# Supplementary material for: Genome-wide association study of partial resistance to sclerotinia stem rot of cultivated soybean based on the detached leaf method
Source: PLoS One. 2020 May 18;15(5):e0233366. doi: 10.1371/journal.pone.0233366 (PMC7233537; doi:10.1371/journal.pone.0233366)
Supplement: S3 Table — (XLSX) [file pone.0233366.s007.xlsx]

## Sheet: Sheet1
Table S3. Candidate genes in the 200kb flanking region of peak SNP detected by mrMLM model.
Peak SNP	Chromosome	Physical position (bp)	Gene	Distance to SNP(Kbp)	Functional annotation
Gm02:29817148	2	29817148	Glyma.02G178000	86.134	Stress responsive A/B Barrel Domain
			Glyma.02G178100	11.832	myb-like HTH transcriptional regulator family protein
Gm05:14834789	5	14834789	Glyma.05G084200	10.98	P-loop containing nucleoside triphosphate hydrolases superfamily protein
Gm07:33815183	7	33815183	Glyma.07G177700	87.243	Ribosomal L38e protein family
			Glyma.07G177800	4.69	lipoxygenase 3
			Glyma.07G177900	7.72	soybean gene regulated by cold-2
Gm07:529324	7	529324	Glyma.07G005900	99.651	Regulator of Vps4 activity in the MVB pathway protein
			Glyma.07G006200	81.25	ovate family protein 14
			Glyma.07G006300	78.869	Heat shock protein 70 (Hsp 70) family protein
			Glyma.07G006400	71.84	structural molecules
			Glyma.07G006500	67.707	sulfate transporter 3;4
			Glyma.07G006600	54.647	translocon at the inner envelope membrane of chloroplasts 20
			Glyma.07G006700	37.591	lipoxygenase 1
			Glyma.07G006800	33.107	PLAT/LH2 domain-containing lipoxygenase family protein
			Glyma.07G006900	25.572	lipoxygenase 1
			Glyma.07G007000	19.505	lipoxygenase 1
			Glyma.07G007100	0.074	lipoxygenase 1
			Glyma.07G007200	7.085	Homeodomain-like/winged-helix DNA-binding family protein
			Glyma.07G007300	12.666	myristoyl-CoA:protein N-myristoyltransferase
			Glyma.07G007400	20.58	eif4a-2
			Glyma.07G007500	26.204	Protein of unknown function (DUF3511)
			Glyma.07G007600	29.416	casein kinase 1-like protein 2
			Glyma.07G007700	34.108	ATPase E1-E2 type family protein / haloacid dehalogenase-like hydrolase family protein
			Glyma.07G007800	45.834	disease resistance protein (TIR-NBS-LRR class), putative
			Glyma.07G007900	52.693	Disease resistance protein (TIR-NBS class)
			Glyma.07G008000	56.045	SNARE-like superfamily protein
			Glyma.07G008300	74.959	calmodulin-binding family protein
			Glyma.07G008400	83.18	IQ-domain 8
			Glyma.07G008500	97.815	myb domain protein 26
Gm09:5469571	9	5469571	Glyma.09G058400	99.148	Eukaryotic aspartyl protease family protein
			Glyma.09G058500	96.597	Polynucleotidyl transferase, ribonuclease H-like superfamily protein
			Glyma.09G058600	92.795	Pentatricopeptide repeat (PPR) superfamily protein
			Glyma.09G058800	81.778	OSBP(oxysterol binding protein)-related protein 4B
			Glyma.09G058900	71.603	OSBP(oxysterol binding protein)-related protein 4C
			Glyma.09G059000	51.139	PA-domain containing subtilase family protein
			Glyma.09G059100	31.594	proteasome inhibitor-related
			Glyma.09G059200	0.579	Ypt/Rab-GAP domain of gyp1p superfamily protein
			Glyma.09G059500	27.497	ENTH/ANTH/VHS superfamily protein
			Glyma.09G059700	43.537	pathogenesis related homeodomain protein A
			Glyma.09G059800	52.188	chloroplast import apparatus 2
			Glyma.09G059900	70.626	RNA-binding KH domain-containing protein
			Glyma.09G060100	91.501	DNA ligase IV
Gm15:47922300	15	47922300	Glyma.15G250200	98.259	receptor-like protein kinase 1
			Glyma.15G250400	81.536	Spc97 / Spc98 family of spindle pole body (SBP) component
			Glyma.15G250500	64.67	TCP-1/cpn60 chaperonin family protein
			Glyma.15G250600	56.727	photosystem II reaction center PSB29 protein
			Glyma.15G250700	56.725	exocyst subunit exo70 family protein C2
			Glyma.15G250800	29.779	Aldolase-type TIM barrel family protein
			Glyma.15G250900	15.699	S-adenosyl-L-methionine-dependent methyltransferases superfamily protein
			Glyma.15G251000	11.181	Nucleotide/sugar transporter family protein
			Glyma.15G251100	1.374	ubiquitin-specific protease 25
			Glyma.15G251300	24.151	nicotianamine synthase 1
			Glyma.15G251500	44.684	glutathione S-transferase TAU 19
			Glyma.15G251600	72.324	glutathione S-transferase TAU 19
			Glyma.15G251700	74.817	glutathione S-transferase TAU 19
			Glyma.15G251800	77.997	glutathione S-transferase TAU 19
			Glyma.15G251900	79.986	glutathione S-transferase TAU 19
			Glyma.15G252000	88	glutathione S-transferase TAU 19
Gm16:21589672	16	21589672	Glyma.16G106300	94.525	breast basic conserved 1
			Glyma.16G106400	79.653	Plant protein of unknown function (DUF946)
			Glyma.16G106500	14.872	putrescine-binding periplasmic protein-related
			Glyma.16G106700	2.054	putrescine-binding periplasmic protein-related
			Glyma.16G106800	46.724	Protein kinase superfamily protein
			Glyma.16G106900	94.747	UDP-Glycosyltransferase superfamily protein
			Glyma.16G107000	96.935	Major facilitator superfamily protein
Gm18:6720660	18	6720660	Glyma.18G070900	66.602	Protein of unknown function (DUF565)
			Glyma.18G071000	59.226	nuclear factor Y, subunit A1
			Glyma.18G071100	53.193	translocation protein-related
			Glyma.18G071300	33.077	Transducin/WD40 repeat-like superfamily protein
			Glyma.18G071500	10.27	proteasome activating protein 200
			Glyma.18G071600	6.997	myb domain protein 103
			Glyma.18G071700	9.446	amino acid permease 7
			Glyma.18G071800	24.734	amino acid permease 7
			Glyma.18G071900	45.123	amino acid permease 7
			Glyma.18G072000	63.538	endoplasmic reticulum oxidoreductins 2
			Glyma.18G072200	76.743	cation exchanger 5
			Glyma.18G072300	98.325	Chaperone DnaJ-domain superfamily protein
Gm19:36122367	19	36122367	Glyma.19G108100	91.735	PEBP (phosphatidylethanolamine-binding protein) family protein
			Glyma.19G108200	73.256	PEBP (phosphatidylethanolamine-binding protein) family protein
			Glyma.19G108300	42.782	Protein of unknown function DUF106, transmembrane
			Glyma.19G108400	28.937	Aquaporin-like superfamily protein
			Glyma.19G108500	13.487	apyrase 2
			Glyma.19G108600	2.319	Tetratricopeptide repeat (TPR)-like superfamily protein
			Glyma.19G108800	30.335	NAC domain containing protein 47
			Glyma.19G109000	48.564	hydroxyproline-rich glycoprotein family protein
