# Supplementary material for: Genome-wide association study of partial resistance to sclerotinia stem rot of cultivated soybean based on the detached leaf method
Source: PLoS One. 2020 May 18;15(5):e0233366. doi: 10.1371/journal.pone.0233366 (PMC7233537; doi:10.1371/journal.pone.0233366)
Supplement: S4 Table — (XLSX) [file pone.0233366.s008.xlsx]

## Sheet: Sheet1
Table S4. Haplotype analysis of candidate genes with major effects.
Gene ID	Chromosome	Physical position (bp)	Time points	Region	Alleles	-log10（P）	Functional annotation
Glyma.18G012200	18	858155	4d	intronic	C/G	2.46	Pectate lyase family protein
			5d			1.9
		859626	4d	nonsynonymous SNV	C/T	2.35
			5d			2
Glyma.18G013400	18	943932	4d	UTR5	A/G	3.09	O-fucosyltransferase family protein
			5d			2.02
		946079	4d	intronic	G/T	2.41
			5d			1.94
Glyma.18G014200	18	993082	4d	nonsynonymous SNV	C/G	1.64	ENTH/ANTH/VHS superfamily protein
			5d			2.09
		993104	4d	synonymous SNV	T/A	3.09
			5d			2.24
		993184	4d	synonymous SNV	G/A	2.08
			5d			1.8
