# Supplementary material for: Genome-wide association study of partial resistance to sclerotinia stem rot of cultivated soybean based on the detached leaf method
Source: PLoS One. 2020 May 18;15(5):e0233366. doi: 10.1371/journal.pone.0233366 (PMC7233537; doi:10.1371/journal.pone.0233366)
Supplement: S5 Table — (XLSX) [file pone.0233366.s009.xlsx]

## Sheet: Sheet1
Table S5. Haplotype analysis of candidate genes with minor effects.
Gene ID	Chromosome	Physical position (bp)	Time points	Region	Alleles	-log10（P）	Functional annotation
Glyma.09G059000	9	5425273	6d	upstream	G/A	2.3439	PA-domain containing subtilase family protein
			7d			2.08619
		5425318	6d	upstream	C/A	1.84043
			7d			2.20621
Glyma.16G106700	16	21588736	4d	UTR3	A/G	1.9165	putrescine-binding periplasmic protein-related
			5d			3.6
		21590198	4d	UTR3	C/T	2.01323
			5d			1.55502
		21590200	4d	UTR3	T/C	2.23958
			5d			1.58788
		21590270	4d	UTR3	A/G	2.45593
			5d			1.85232
Glyma.18G071500	18	6711259	5d	intronic	A/T	1.75252	proteasome activating protein 200
			6d			2.51004
			7d			2.92812
		6719661	5d	synonymous SNV	A/G	2.29073
			6d			2.09854
			7d			2.94692
		6724273	5d	intronic	A/T	2.15304
			6d			1.94539
			7d			3.06999
		6726672	5d	intronic	G/A	2.19723
			6d			1.91435
			7d			2.53313
Glyma.18G071700	18	6735102	4d	upstream	C/G	2.49621	amino acid permease 7
			5d			2.07988
			7d			1.68319
		6735115	4d	upstream	C/A	2.83268
			5d			2.31426
			7d			1.01475
		6735126	4d	upstream	C/T	2.57025
			5d			2.21396
			7d			2.08778
		6735127	4d	upstream	C/T	2.57025
			5d			2.21396
			7d			2.08778
